# Supplementary material for: Losartan Interactions with 2-Hydroxypropyl-β-CD
Source: Molecules. 2022 Apr 8;27(8):2421. doi: 10.3390/molecules27082421 (PMC9027256; doi:10.3390/molecules27082421)
Supplement: Supplementary file 1 [file molecules-27-02421-s001.zip]

Archive with 1 entries (1 files):
- molecules-1651831-supplementary.pdf
